# Supplementary material for: Implementation of an Enhanced Recovery after Surgery Pathway for Transgender and Gender-Diverse Individuals Undergoing Chest Reconstruction Surgery: An Observational Cohort Study
Source: J Clin Med. 2023 Nov 14;12(22):7083. doi: 10.3390/jcm12227083 (PMC10672389; doi:10.3390/jcm12227083)
Supplement: Supplementary file 1 [file jcm-12-07083-s001.zip]

Archive with 1 entries (1 files):
- jcm-2647114-supplementary.pdf
